# Supplementary material for: Establishment and Characterization of a Spermatogonial Stem Cell Line from Tiger Puffer Fish (Takifugu rubripes)
Source: Animals (Basel). 2023 Sep 19;13(18):2959. doi: 10.3390/ani13182959 (PMC10525247; doi:10.3390/ani13182959)
Supplement: Supplementary file 1 [file animals-13-02959-s001.zip]

Archive with 1 entries (1 files):
- animals-2366648-supplementary.pdf
